# Supplementary material for: Cellular electron tomography of the apical complex in the apicomplexan parasite Eimeria tenella shows a highly organised gateway for regulated secretion
Source: PLoS Pathog. 2022 Jul 11;18(7):e1010666. doi: 10.1371/journal.ppat.1010666 (PMC9302750; doi:10.1371/journal.ppat.1010666)
Supplement: S1 Table — For 2 of the 14 tomograms (number 3 and number 12) the ends of a few of the conoid fibres extended past the imaging volume, for these conoids, only the fibres where the start and end were visible were included in the analysis of fibre length, spacing, angle and curvature. (XLSX) [file ppat.1010666.s005.xlsx]

## Sheet: Sheet1
	Tomogram number	Number of fibres	Conoid height (nm)	Conoid base diameter (nm)	Conoid apex diameter (nm)	Average conoid fibre length (nm)	Average conoid fibre radius of curvature (nm)	Average conoid fibre angle at start	Average conoid fibre angle at end	Average conoid fibre spacing at start (nm)	Average conoid fibre spacing at end (nm)	PCR-2 diameter (nm)	PCR-1 diameter (nm)	Apical polar ring diameter (nm)	Conoid to apical polar ring (nm)	Conoid fibre width (nm)	Subpellicular Fibre spacing (nm)
	1	15	167	330	230	370.249	385.858	50.8328	52.9926	23.3764	31.1745	211	157	407	30	18	48
	2	14	183	317	240	412.717	439.452	50.8938	53.5141	22.7988	33.4144	208	166	368	24	22	47
	*3	13	129	305	245	405.683	426.353	52.2878	50.4306	28.0646	29.1061	212	169	370	21	19	52
	4	15	198	349	264	444.852	468.369	49.95	51.9243	30.8835	40.5851	241	180	410	23	22	54
	5	15	263	349	253	460.302	512.312	50.9782	51.3795	29.3392	33.9128	na	na	396	20	25	49
	6	14	195	339	228	462.71	522.981	52.2531	51.3726	30.2798	32.2567	204	157	369	25	25	52
	7	14	200	355	267	456.605	496.966	51.8909	53.2089	26.1291	35.4862	237	178	408	26	22	58
	8	15	191	349	247	394.959	405.822	50.1694	51.8652	25.2557	32.6511	225	166	392	28	21	56
	9	16	190	360	254	409.29	424.162	50.7718	50.2281	28.4172	35.1534	244	189	410	22	24	56
	10	14	191	336	289	492.634	504.243	50.3344	51.5194	34.5215	43.051	255	213	445	26	23	46
	11	14	187	297.5	230	404.967	421.955	50.8209	51.3969	27.6953	32.9324	214	167	382	28	24	53
	**12	15	192	329	256	361.797	365.849	49.8098	51.2035	32.3035	32.9375	224	na	415	25	23	47
	13	14	201	321	237	381.498	407.182	51.1908	50.4957	29.0227	33.6447	209	177	398	25	23	45
	14	14	208	327	286	455.185	494.757	50.8017	52.4742	27.878	34.4167	231	176	436	33	24	55
	Mean	14.4286	192.5	333.107	251.857	422.389	448.304	50.9275	51.7147	28.2832	34.3373	224.231	174.583	400.429	25.4286	22.5	51.2857
	SD	0.755929	27.9966	18.6694	19.4179	39.6239	50.962	0.774618	1.0274	3.23475	3.58352	16.2335	15.3354	23.4511	3.52386	2.06621	4.2504
	*	Tomo 3 = 9 fibres used for fibre length, curvature, angle and spacing analysis
	**	Tomo 12 = 8 fibres used or fibre length, curvature, angle and spacing analysis
